# Supplementary material for: Association of HbA1c with VO2max in Individuals with Type 1 Diabetes: A Systematic Review and Meta-Analysis
Source: Metabolites. 2022 Oct 24;12(11):1017. doi: 10.3390/metabo12111017 (PMC9697838; doi:10.3390/metabo12111017)
Supplement: Supplementary file 1 [file metabolites-12-01017-s001.zip]

Archive with 1 entries (1 files):
- metabolites-1948598-supplementary.pdf
